# Supplementary material for: Inhibitory Effects of Vandetanib on Catecholamine Synthesis in Rat Pheochromocytoma PC12 Cells
Source: Int J Mol Sci. 2025 Jul 18;26(14):6927. doi: 10.3390/ijms26146927 (PMC12295736; doi:10.3390/ijms26146927)
Supplement: Supplementary file 1 [file ijms-26-06927-s001.zip]

Archive with 1 entries (1 files):
- ijms-3729535-Supplementary.pptx
